# Supplementary material for: Equity and efficiency of maternal and child health resources allocation in Hunan Province, China
Source: BMC Health Serv Res. 2020 Apr 15;20:300. doi: 10.1186/s12913-020-05185-7 (PMC7158093; doi:10.1186/s12913-020-05185-7)
Supplement: Supplementary file 1 — Additional file 1. The distribution of maternal and child health care resources in Hunan in 2017. Table. The general information on maternal and child health care resources distribution in Hunan in 2017. [file 12913_2020_5185_MOESM1_ESM.xlsx]

## Sheet: Sheet1
Additional file 1 The distribution of maternal and child health care resources in Hunan in 2017
Regions*	Population	Geography / km2	MCHHs	Beds	Operating area /m2	Medical equipment **	Doctors	Nurses	Midwives	Administrative personnel	Medical personnel	Outpatients and emergency visits	System management rate for children under 3 years old (%)	Live births
Changsha	7645200	11819	11	2409	235115	4287	1493	1809	280	210	3869	3678035	92.84	54712
Xiangtan	3095426	5005.8	6	755	55189.2	1031	460	546	67	27	1183	739967	90.17	12619
Zhuzhou	4159192	11262	10	735	79275.1	1052	546	682	62	98	1484	865979	91.91	11592
Yueyang	5601871	15019.2	10	1151	96494	1759	789	943	165	87	2058	1003192	91.22	20694
Changde	6192244	18189.8	9	1042	85664.5	1560	551	820	57	96	1689	939513	91.57	17456
Chenzhou	5443309	19388	12	655	56900	815	421	466	53	47	1021	628389	93.3	9902
Hengyang	8123761	15310	13	1553	108798	1378	911	1166	123	127	2545	1167715	91.96	26976
Yiyang	4740988	12144	7	866	71227	1474	495	786	59	88	1537	714132	90.73	17231
Loudi	4300602	8117.6	6	1101	69414.1	1415	560	828	61	87	1693	742479	89.7	16147
Zhangjiajie	1711259	9653	5	309	22814	358	163	239	17	10	472	304232	87.64	6994
Yongzhou	6477156	22441	12	831	88198.6	1043	520	545	62	87	1343	780164	91.94	14395
Huaihua	5450289	27564	14	806	122456	1149	573	608	77	98	1534	768498	88.35	8138
Shaoyang	8289961	20829	13	712	53951	690	485	477	58	49	1202	424671	91.93	12958
Xiangxi	2989246	15462	9	216	23983.5	430	257	172	23	40	534	202297	89.19	4480
Total	74220504	212204	137	13141	1169480	18441	8224	10087	1164	1151	22164	12959263	90.89	234294
* Regions are ranked from high to low according to per capita GDP in 2017
** Number of medical equipment with value of ≥ CNY 10,000
